# Supplementary material for: Metabolic Reprogramming Associated with Ferroptosis Protection by an Indole-Based Antioxidant in Aβ(25–35)-Treated SH-SY5Y Cells
Source: Antioxidants (Basel). 2026 Jun 26;15(7):798. doi: 10.3390/antiox15070798 (PMC13404325; doi:10.3390/antiox15070798)
Supplement: Supplementary file 1 [file antioxidants-15-00798-s001.zip]

Archive with 1 entries (1 files):
- antioxidants-4293500-supplementary.pdf
